# Supplementary material for: Promote Community Engagement in Participatory Research for Improving Breast Cancer Prevention: The P.I.N.K. Study Framework
Source: Cancers (Basel). 2022 Nov 25;14(23):5801. doi: 10.3390/cancers14235801 (PMC9736257; doi:10.3390/cancers14235801)
Supplement: Supplementary file 1 [file cancers-14-05801-s001.zip]

Archive with 1 entries (1 files):
- cancers-1999807-supplementary.pdf
